# Supplementary material for: Assessing the barriers and enablers to the implementation of the diagnostic radiographer musculoskeletal X-ray reporting service within the NHS in England: a systematic literature review
Source: BMC Health Serv Res. 2023 Nov 16;23:1270. doi: 10.1186/s12913-023-10161-y (PMC10655396; doi:10.1186/s12913-023-10161-y)
Supplement: Supplementary file 3 — Additional file 3. Raw Data. [file 12913_2023_10161_MOESM3_ESM.xlsx]

## Sheet: Pre 1995
				Macro	Government/NHS/CQC national level
				Meso	organisations, RCR, SCoR, BIR
	pre 1995			Micro	Individual sites, cases studies, articles,
on medeley ref	Author (s)	DOI	Year	Macro	Meso	Micro
y	Anon. (1903) ‘Letters, notes and answers to correspondents’, British Medical Journal, (4 April),pp. 831.		1903
y	Anon. (1909) ‘Reviews - Radiography and Diagnosis’, British Medical Journal, (6 February), pp.339		1909
y	Kempster, C. (1917) ‘Lay radiographers and electro-therapeutics’, British Medical Journal (8 December), pp. 778-12.		1917
y	Lay, J.H.E. (1917) ‘Radiographers and electro-therapeutics’, British Medical Journal (24 November), pp. 706-14		1917
y	British Medical Association. (1917) ‘Lay radiographers. Supplement’, British Medical Journal (10 November), pp.707-13.		1917
y	Hernaman-Johnson, F. (1919) ‘The place of the radiologist and his kindred in the world of medicine’, Archives of Radiology and Electrotherapy, 24, pp.181-187.		1919
y	College of Radiographers (1977) Articles of Association for Radiographers. College of Radiographers.		1977
y	Larkin, G.V. (1983) Occupational Monopoly in Modern Medicine. London: Tavistock.	The monopoly and power of the medical profession gave it jurisdiction to control the evolution of other health practitioners by giving them explicit control over their scope of practice and limiting access to particular technologies	1983
y	College of Radiographers (1988) Code of Professional Conduct. The College of Radiographers.		1988
y	Department of Health (1992) The health of the Nation – a strategy for health in England. HMSO.	https://www.scie-socialcareonline.org.uk/the-health-of-the-nation-a-strategy-forhealth-	1992
y	Saxton, H.M., 1992. Should radiologists report on every film?. Clinical Radiology, 45(1), pp.1-3.	10.1016/S0009-9260(05)81457-6	1992
y	Loughran, C.F., 1994. Reporting of fracture radiographs by radiographers: the impact of a training programme. The British journal of radiology, 67(802), pp.945-950.	https://doi.org/10.1259/0007-1285-67-802-945	Oct 1994
y	Canterbury Christ Church (then College) University (1994) ‘Submission for approval of Canterbury Christ Church College of a Proposal for a Postgraduate Certificate Radiography (Clinical Reporting’. Canterbury: CCCC, p. 1-90.		1994
y	College of Radiographers (1994) Code of Professional Conduct. The College of Radiographers		1994
y	White, K.R.I.S.T.I.N., Berbaum, K.E.V.I.N. and Smith, W.L., 1994. The role of previous radiographs and reports in the interpretation of current radiographs. Investigative radiology, 29(3), pp.263-265.	DOI: 10.1097/00004424-199403000-00002	1994

## Sheet: 1990s
					Macro	Government/NHS/CQC national level
					Meso	organisations, RCR, SCoR, BIR
		1995-1999			Micro	Individual sites, cases studies, articles,
	Mendeley	Author (s)	DOI	Month/Year	Macro	Meso	Micro	Method	Findings	Critique Score
	Y	Audit Commission (1995) Improving Your Image - How to Manage Radiology Services More Effectively. HMSO	https://elibrary.westminster.gov.uk/client/en_GB/wcc/search/detailnonmodal/ent:$002f$002fSD_ILS$002f0$002fSD_ILS:265741/one?qu=Hospitals+--+Wales+--+Radiological+services+--	1995	P			Report
		The Royal College of Radiologists (1995a). Statement on reporting in Departments of Clinical Radiology. Royal College of Radiologists, London.		1995		P		Statement
		Loughran, C. F. (1996) ‘Radiographer reporting of accident and emergency radiographs: a review of 5000 cases’, The British Journal of Radiology, 69, pp. 1640-1640.		1996			P	Observational Study
		Field-Boden, Q. and Piper, K. (1996) 'Reporting for radiographers', Synergy (March 1996), pp.32-33.		March 1996			P	Commentary
		The Royal College of Radiologists. Advice on Delegation of Tasks in Departments of Clinical Radiology	https://www.rcr.ac.uk/system/files/publication/field_publication_files/delegation_of_tasks.pdf	July 1996		P		Statement
		Field-Boden, Q.C. and Piper, K.J., 1996. Do radiologists really need to report on everything?. Radiographer: The Official Journal of the Australian Institute of Radiography, The, 43(3).	https://search.informit.org/doi/10.3316/informit.557467901906982	Sept. 1996			P	Commentary
		Williams, M.P., 1996. Skill mix for radiologists and radiographers. The British Journal of Radiology, 69(826), pp.887-888.	https://doi.org/10.1259/0007-1285-69-826-887	Oct 1996			P	Commentary
	y	Robinson, P.J.A., 1996. Plain film reporting by radiographers—a feasibility study. The British Journal of Radiology, 69(828), pp.1171-1174.	https://doi.org/10.1259/0007-1285-69-828-1171	Dec 1996			P	Observational Study
		The College of Radiographers (1997) ‘Reporting by Radiographers: a Vision Paper’. The College of Radiographers: London.		1997		P		Guidance
		College of Radiographers (1998) Interprofessional Roles and Responsibilities in a Radiology Service. The College of Radiographers		Aug 1998		P		Guidance
		Thorne T and Wainford K (1999) Radiographic reporting and the radiographic practitioner. Accessing the Future		1999			P	Commentary
		Piper, K., Paterson, A. and Ryan, C., 1999. The implementation of a radiographic reporting service for trauma examinations of the skeletal system in 4 NHS trusts. NHS Executive South Thames funded research project.	cccu	March 1999			P	Observational Study
		Prime, N.J., Paterson, A.M. and Henderson, P.I., 1999. The development of a curriculum—a case study of six centres providing courses in radiographic reporting. Radiography, 5(2), pp.63-70.	https://doi.org/10.1016/S1078-8174(99)90033-0	May 1999			P	Case Study

## Sheet: 2000s
				Macro	Government/NHS/CQC national level
				Meso	organisations, RCR, SCoR, BIR
	2000-2009			Micro	Individual sites, cases studies, articles,
Mendeley	Author (s)	DOI	Month/Year	Macro	Meso	Micro	Method	Findings	Critique Score
	Department of Health (2000a) The NHS Plan: a plan for investment, a plan for reform. London: HMSO	https://webarchive.nationalarchives.gov.uk/+/http://www.dh.gov.uk/en/Publicationsandstatistics/Publications/PublicationsPolicyAndGuidance/DH_4002960	July 2000	P			NHS Report
	NHS Executive The NHS Plan A plan for investment, A plan for Reform (online)	https://www.bsuh.nhs.uk/library/wp-content/uploads/sites/8/2020/09/The-NHS-plan-2000.pdf	July 2000	P			NHS Report
	Department of Health (2000b) The NHS Cancer Plan: a plan for investment, a plan for reform.HMSO.	https://webarchive.nationalarchives.gov.uk/+/http://www.dh.gov.uk/en/Publicationsandstatistics/Publications/PublicationsPolicyAndGuidance/DH_4009609	Sept 2000	P			NHS Report
y	Price, P. (2000) ‘Radiographers and Reporting – The Early Years’, The Invisible Light. The Journal of the Radiology History and Heritage Charitable Trust (14), pp. 7-21.	http://www.bshr.org.uk/journals/IL14.pdf	Oct 2000			P	Commentary
	Department of Health (2000b) Meeting the challenge: a strategy for the allied health professionals. London: HMSO		Nov 2000	P			NHS Report
	Brayley, N., 2000. The need for radiographer reporting: an accident & emergency department (A&E) perspective. Radiography, 4(6), pp.227-229.	10.1053/radi.2000.0276	Nov 2000			P	Commentary
	Nixon, S., 2001. Professionalism in radiography. Radiography, 7(1), pp.31-35.	https://doi.org/10.1053/radi.2000.0292	Feb 2001			P	Commentary
	Price, R.C., 2001. Radiographer reporting: origins, demise and revival of plain film reporting. Radiography, 7(2), pp.105-117.	https://doi.org/10.1053/radi.2001.0281	May 2001			P	Commentary
	Brealey, S., King, D., Warnock, N. (2002) An assessment of different healthcare professionals’ attitudes towards radiographers’ reporting Radiography, 8, 1 pp.27-34.	https://doi.org/10.1053/radi.2001.0353	Feb 2002			P	Survey
	Royal College of Radiologists (2002) Clinical Radiology: Workforce in Crisis BFCR(02)1. RCR: London		Apr 2002		P		Workforce Report
	Price, R.C. and Paterson, A.M., 2002. Consultant practitioners in radiography—a discussion paper. Radiography, 8(2), pp.97-106.	https://doi.org/10.1053/radi.2002.0370	May 2002			P	Commentary
	Price, R.C., Miller, L.R. and Mellor, F., 2002. Longitudinal changes in extended roles in radiography. Radiography, 8(4), pp.223-234.	https://doi.org/10.1053/radi.2002.0383	Nov 2002			P	Survey
	NHS Modernisation Agency Radiology A national framework for service improvement NHS Modernisation Agency, Leicester (2003)		2003	P			NHS Report
	Rudd, P.D., 2003. The development of radiographer reporting 1965–1999. Radiography, 9(1), pp.7-12.	https://doi.org/10.1016/S1078-8174(02)00073-1	Feb 2003			P	Commentary
	Society and College of Radiographers Role development revisited, the research evidence College of Radiographers, London (2003)	https://www.sor.org/download-file?f=2bc19bf2-5802-41d3-bac2-1ff1e7f2a779&t=m	Apr 2003		P		Guidance
	Department of Health (2003) Radiography Skills Mix. London: HMSO	https://webarchive.nationalarchives.gov.uk/+/http://www.dh.gov.uk/en/Publicationsandstatistics/Publications/PublicationsPolicyAndGuidance/DH_4007123	Jun 2003	P			Report/Case studies
	Alderson, C.J. and Hogg, P., 2003. Advanced radiographic practice—the legal aspects. Radiography, 9(4), pp.305-314.	https://doi.org/10.1016/j.radi.2003.10.001	Nov 2003			P	Commentary
	Brealey, S. (2004) An Evaluation of Radiographer Plain Radiograph Reporting. PhD Thesis.University of York, York.		Jan 2004			P	Thesis
	Department of Health Extending the practice of allied health professionals in the NHS Department of Health, London (2004)	https://njl-admin.nihr.ac.uk/document/download/2027419	Aug 2004			P	NHS Report
	Paterson, A.M., Price, R.C., Thomas, A. and Nuttall, L., 2004. Reporting by radiographers: a policy and practice guide. Radiography, 10(3), pp.205-212.	https://doi.org/10.1016/j.radi.2004.03.004	Aug 2004			P	Commentary
	Reeves, P., 2004. Visions of normality? Early experiences of radiographic reporting. Radiography, 10(3), pp.213-216.	https://doi.org/10.1016/j.radi.2004.05.002	Aug 2004			P	Case Study
	Brealey, S., King, D.G., Hahn, S., Godfrey, C., Crowe, M.T.I., Bloor, K., Crane, S. and Longsworth, D., 2005. The costs and effects of introducing selectively trained radiographers to an A&E reporting service: a retrospective controlled before and after study. The British journal of radiology, 78(930), pp.499-505.	https://doi.org/10.1259/bjr/51196310	Jun 2005			P	Economic Analysis
	Brealey, S.D. and Scuffham, P.A., 2005. The effect of introducing radiographer reporting on the availability of reports for Accident and Emergency and General Practitioner examinations: a time-series analysis. The British Journal of Radiology, 78(930), pp.538-542.	https://doi.org/10.1259/bjr/13870613	Jun 2005			P	Observational Study
	College of Radiographers (2005) Research and the Radiography Profession: A Strategy and five year plan. London: CoR.	https://www.sor.org/download-file?f=bf0977a6-d7df-4720-a673-b370ae4ef30e&t=m	Oct 2005		P		Guidance
	Royal College of Radiologists (2006) Standards for the Reporting and Interpretation of Imaging Investigations. The Royal College of Radiologists. London.	https://www.rcr.ac.uk/sites/default/files/bfcr061_standardsforreporting.pdf	Jan 2006		P		Guidance
	Donovan, T. and Manning, D.J., 2006. Successful reporting by non-medical practitioners such as radiographers, will always be task-specific and limited in scope. Radiography, 12(1), pp.7-12.	10.1016/j.radi.2005.01.004	Feb 2006			P	Commentary
	Government Select Committee on Health - Written Evidence submitted by the Royal College of Radiologists (WP 70)	https://publications.parliament.uk/pa/cm200506/cmselect/cmhealth/1077/1077we63.htm	March 2006	P			Parliamentary Report
	Department of Health Briefing Paper: extending the practice of allied health professionals in the NHS Department of Health, London (2006)		2006	P			NHS Report
	Society and College of Radiographers (2006) Medical Image Interpretation and Clinical Reporting by Non-Radiologists: The Role of the Radiographer. Society and College of Radiographers. London	https://www-sor-org.webpkgcache.com/doc/-/s/www.sor.org/download-file?f=48941def-a913-4575-b456-0fc318ebfdd9&t=m	Oct 2006		P		Guidance
	Hardy, M. and Snaith, B., 2006. Role extension and role advancement–is there a difference? A discussion paper. Radiography, 12(4), pp.327-331.	https://doi.org/10.1016/j.radi.2005.09.004	Nov 2006			P	Commentary
	Woodford, A.J., 2006. An investigation of the impact/potential impact of a four-tier profession on the practice of radiography–A literature review. Radiography, 12(4), pp.318-326.	https://doi.org/10.1016/j.radi.2005.09.008	Nov 2006			P	Literature Review
	Royal College of Radiologists and the Society and College of Radiographers. (2007) Team working: A contemporary view of skill mix. RCR: London	https://www-sor-org.webpkgcache.com/doc/-/s/www.sor.org/getmedia/fa61d5fe-a816-47e6-b988-9fc1e0e8c04f/sor_team_working_within_clinical.pdf_1	Jan 2007		P		Guidance
	Snaith, B.A., 2007. Radiographer-led discharge in accident and emergency–the results of a pilot project. Radiography, 13(1), pp.13-17.	https://doi.org/10.1016/j.radi.2005.11.002	Feb 2007			P	Observational Study
	NHS National patient Safety Agency (2007) Safer Practice Notice (NPSA/2007/16). National Patient Safety Agency	https://imaging.heartofengland.nhs.uk/wp-content/uploads/2017/02/npsa-16.pdf	Feb 2007	P			NHS Report
	Price, R.C. and Le Masurier, S.B., 2007. Longitudinal changes in extended roles in radiography: a new perspective. Radiography, 13(1), pp.18-29.	https://doi.org/10.1016/j.radi.2005.11.001	Feb 2007			P	Commentary
	Snaith, B. and Hardy, M., 2007. How to achieve advanced practitioner status: a discussion paper. Radiography, 13(2), pp.142-146.	https://doi.org/10.1016/j.radi.2006.01.001	May 2007			P	Commentary
	Smith, T.N. and Baird, M., 2007. Radiographers’ role in radiological reporting: a model to support future demand. Medical Journal of Australia, 186(12), pp.629-631.	https://doi.org/10.5694/j.1326-5377.2007.tb01080.x	Jun 2007			P	Commentary
	Humphreys, A., Johnson, S., Richardson, J., Stenhouse, E. and Watkins, M., 2007. A systematic review and meta‐synthesis: evaluating the effectiveness of nurse, midwife/allied health professional consultants. Journal of clinical nursing, 16(10), pp.1792-1808.	https://doi.org/10.1111/j.1365-2702.2007.01757.x	Sept 2007			P	Literature Review
	Royal College of Radiologists (2007b) Standards for Self-assessment of Performance. The Royal College of Radiologists.	https://www.rcr.ac.uk/sites/default/files/docs/radiology/pdf/Stand_self_assess.pdf	Sept 2007		P		Guidance
	Blakeley, C., Hogg, P. and Heywood, J., 2008. Effectiveness of UK radiographer image reading. Radiologic technology, 79(3), pp.221-226.	http://www.radiologictechnology.org/content/79/3/221.short	Feb 2008			P	Observational Study
	Hardy, M., Snaith, B. and Smith, T., 2008. Radiographer reporting of trauma images: United Kingdom experience and the implications for evolving international practice. Radiographer, 55(1), pp.16-19.	https://doi.org/10.1002/j.2051-3909.2008.tb00078.x	Apr 2008			P	Survey
	Jones, H.C. and Manning, D., 2008. A survey to assess audit mechanisms practised by skeletal reporting radiographers. Radiography, 14(3), pp.201-205.	https://doi.org/10.1016/j.radi.2007.03.004	Aug 2008			P	Survey
	Price, R., Edwards, H., Heasman, F., Herbland, A., Le Masurier, S., Miller, L. and Vosper, M., 2009. The scope of radiographic practice 2008. University of Hertfordshire.	https://www-sor-org.webpkgcache.com/doc/-/s/www.sor.org/download-file?f=35c3b1cd-3c1c-4349-8040-fd30c9c66092&t=m	Nov 2008		P		Workforce Report
	SCoR Scope of Radiographic Practice	https://www-sor-org.webpkgcache.com/doc/-/s/www.sor.org/download-file?f=35c3b1cd-3c1c-4349-8040-fd30c9c66092&t=m	Nov 2008		P		Workforce Report
	Hardy, M., Spencer, N. and Snaith, B., 2008. Radiographer emergency department hot reporting: An assessment of service quality and feasibility. Radiography, 14(4), pp.301-305.	https://doi.org/10.1016/j.radi.2007.10.003	Nov 2008			P	Observational Study
	Cowling C (2008) A global overview of the changing roles of radiographers. Radiography. 14: e28-32.	https://doi.org/10.1016/j.radi.2008.06.001	Dec 2008			P	Commentary
	Hardy, M., Legg, J., Smith, T., Ween, B., Williams, I. and Motto, J., 2008. The concept of advanced radiographic practice: an international perspective. Radiography, 14, pp.e15-e19.	https://doi.org/10.1016/j.radi.2008.10.001	Dec 2008			P	Commentary
	Hogg, P., Hogg, D. and Henwood, S., 2008. Consultant radiographer leadership–A discussion. Radiography, 14, pp.e39-e45.	https://doi.org/10.1016/j.radi.2008.07.001	Dec 2008			P	Commentary
	Buttress, S.J. and Marangon, T., 2008. Legal issues of extended practice: Where does the responsibility lie?. Radiography, 14, pp.e33-e38.	https://doi.org/10.1016/j.radi.2008.09.002	Dec 2008			P	Commentary
	Kelly, J., Piper, K. and Nightingale, J., 2008. Factors influencing the development and implementation of advanced and consultant radiographer practice–a review of the literature. Radiography, 14, pp.e71-e78.	https://doi.org/10.1016/j.radi.2008.11.002	Dec 2008			P	Literature Review
	Hardy, M. and Snaith, B., 2009. Radiographer interpretation of trauma radiographs: Issues for radiography education providers. Radiography, 15(2), pp.101-105.	https://doi.org/10.1016/j.radi.2007.10.004	May 2009			P	Survey
	Health Professionals Council Standard of proficiency – Radiographers Health Professionals Council, London (2009)		May 2009	P			Prof. Body Report
	McGee P (2009) Advanced practice in nursing and the allied health professions. Chichester: Blackwell		Jun 2009			P	Book Chapter
	Society and College of Radiographers (2009) Consultant radiographers: Succession planning	https://www-sor-org.webpkgcache.com/doc/-/s/www.sor.org/getmedia/68518ea8-3031-4f47-a49c-e45af2409a1e/Consultant%20Radiographers_%20Succession%20Planning_1	July 2009		P		Guidance
	Yielder, J. and Davis, M., 2009. Where radiographers fear to tread: Resistance and apathy in radiography practice. Radiography, 15(4), pp.345-350.	https://doi.org/10.1016/j.radi.2009.07.002	Nov 2009			P	Commentary
	Smith, S. and Reeves, P., 2009. The extension of the role of the diagnostic radiographer in the UK National Health Service over the period 1995–2009. European Journal of Radiography, 1(4), pp.108-114.	https://doi.org/10.1016/j.ejradi.2010.08.003	Dec 2009			P	Literature Review

## Sheet: 2010s
				Macro	Government/NHS/CQC national level
				Meso	organisations, RCR, SCoR, BIR
	2010-2019			Micro	Individual sites, cases studies, articles,
	Author (s)	DOI	Month/Year	Macro	Meso	Micro	Method	Findings	Critique Score
	Society and College of Radiographers (2010) Education and Professional development strategy: New Directions	https://www.sor.org/download-file/?f=4961def8-f45c-49a9-ae18-363ec8c4ccc6&t=m	Mar 2010		P		Guidance
	Royal College of Radiologists (2010), ‘Medical image interpretation by radiographers. Guidance for radiologists and healthcare providers’. Board of the Faculty of Clinical Radiology, Royal College of Radiologists, London.		Apr 2010		P		Guidance
	Society and College of Radiographers (2010) ‘Medical image interpretation by radiographers. Definitive Guidance’. Society and College of Radiographers: London	https://www-sor-org.webpkgcache.com/doc/-/s/www.sor.org/download-file?f=7f0ef7a1-2f56-4c4b-b163-24375105cd0c&t=m	May 2010		P		Guidance
	Paterson, A., 2010. Medical image interpretation: Interprofessional teams or parallel universes. Imaging Onc, pp.8-13.	https://www.sor.org/getmedia/30dc1359-508d-4a56-a79c-693514885184/imaonc10webres.pdf_1	Jun 2010			P	Commentary
	Department of Health, 2010. Equity and excellence: liberating the NHS (Vol. 7881). The Stationery Office.	https://assets.publishing.service.gov.uk/government/uploads/system/uploads/attachment_data/file/213823/dh_117794.pdf	July 2010	P			NHS Report
	Price, R., 2010. The past is a foreign country. Radiography, 16(3), pp.169-170.	https://doi.org/10.1016/j.radi.2010.05.006	Aug 2010			P	Commentary
	Forsyth, L.J. and Maehle, V., 2010. Consultant radiographers: profile of the first generation. Radiography, 16(4), pp.279-285.	https://doi.org/10.1016/j.radi.2010.04.006	Nov 2010			P	Survey
	The Society of Radiographers: More radiographers to report	http://www.sor.org/stories/more-radiographers-report	2010		P		Statement
	Department of Health (2011) Improving outcomes: a strategy for cancer. London: HMSO.	https://www.gov.uk/government/publications/the-national-cancer-strategy	Jan 2011	P			NHS Report
	Royal College of Radiologists (2011) Standards and recommendations for the reporting and interpretation of imaging investigations by non-radiologist medically qualified practitioners and teleradiologists - BFCR(11)2. Royal College of Radiologists.	https://www.rcr.ac.uk/sites/default/files/publication/BFCR%2811%292_Reporting.pdf	Apr 2011		P		Guidance
	Miller, L., Price, R. and Vosper, M., 2011. Training and development for radiographers’ extended roles: a case of ad hoc implementation. Health Services Management Research, 24(2), pp.60-68.	https://doi.org/10.1258/hsmr.2010.010014	May 2011			P	Survey
	Hardy, M. and Snaith, B., 2011. The impact of radiographer immediate reporting on patient outcomes and service delivery within the emergency department: Designing a randomised controlled trial. Radiography, 17(4), pp.275-279.	https://doi.org/10.1016/j.radi.2011.05.001	Nov 2011			P	RCT Protocol Design
	NHS England National Imaging Clinical Advisory Group. Implementing & Day Working in Imaging Departments	https://assets.publishing.service.gov.uk/government/uploads/system/uploads/attachment_data/file/213707/dh_132083.pdf	Jan 2012	P			NHS Report
	Department of Health. Liberating the NHS: developing the healthcare workforce from design to delivery. London, UK: Department of Health; 2012.	https://assets.publishing.service.gov.uk/government/uploads/system/uploads/attachment_data/file/216421/dh_132087.pdf	Jan 2012	P			NHS Report
	Stephenson, P., Hannah, A., Jones, H., Edwards, R., Harrington, K., Baker, S-A., Fitzgerald, N. and Belfield, J. (2012) An evidence based protocol for peer review of radiographer musculoskeletal plain film reporting, Radiography, 18, 3, pp.172-178.	https://doi.org/10.1016/j.radi.2012.03.004	Apr 2012			P	Literature Review
	The Society of Radiographers Scope of radiographic practice survey 2012 Society of Radiographers, London (2012)	https://www-sor-org.webpkgcache.com/doc/-/s/www.sor.org/download-file?f=ab5a062d-d616-4106-aa2c-e7476be305e3&t=m	May 2012		P		Workforce Report
	Royal College of Radiologists. Investing in the clinical radiology workforce: the quality and efficiency case, 2012	https://www.rcr.ac.uk/sites/default/files/RCR_CRWorkforce_June2012.pdf	Jun 2012		P		Workforce Report
	Royal College of Radiologists and the College of Radiographers (2012) Team working in Clinical Imaging. RCR: London.	https://www.rcr.ac.uk/system/files/publication/field_publication_files/BFCR%2812%299_Team.pdf	Sept 2012		P		Guidance
	The Royal College of Radiologists. Standards for the communication of critical, urgent and unexpected significant radiological findings, Second edition - BFCR(12)11	https://www.rcr.ac.uk/sites/default/files/publication/BFCR(12)11_urgent.pdf	Sept 2012		P		Guidance
	Royal College of Radiologists Clinical radiology workload: guidance on radiologists' reporting figures Royal College of Radiologists, London BFCR(12)12	https://www.rcr.ac.uk/sites/default/files/publication/BFCR%2812%2912_workload_0.pdf	Oct 2012		P		Guidance
	Centre for Workforce Intelligence. Securing the future workforce supply: clinical radiology stocktake, 2012.	https://assets.publishing.service.gov.uk/government/uploads/system/uploads/attachment_data/file/507372/CfWI_Clinical_Radiology_Stocktake_2012.pdf	Dec 2012	P			Workforce Report
	Hardy, M., Snaith, B. and Scally, A., 2013. The impact of immediate reporting on interpretive discrepancies and patient referral pathways within the emergency department: a randomised controlled trial. The British journal of radiology, 86(1021), pp.20120112-20120112.	https://doi.org/10.1259/bjr.20120112	Jan 2013			P	RCT
	SCoR Education and Career Framework for the Radiography Workforce [online]. London, Society and College of Radiographers	https://www-sor-org.webpkgcache.com/doc/-/s/www.sor.org/getmedia/fe10fddc-19ae-49f6-80d1-3cd2f1dc7dc9/final_society_of_radiographers_career_framework.pdf_1	Jan 2013		P		Guidance
	Field, L.J. and Snaith, B.A., 2013. Developing radiographer roles in the context of advanced and consultant practice. Journal of medical radiation sciences, 60(1), pp.11-15.	https://doi.org/10.1002/jmrs.2	Feb 2013			P	Commentary
	SCoR (2013) Preliminary clinical evaluation and clinical reporting by radiographers: Policy and practice guidance. London: SCoR.	https://www.sor.org/getmedia/520af092-cd10-4ae4-8f2f-3625a91b47c3/Preliminary%20Clinical%20Evaluation%20and%20Clinical%20Reporting%20by%20Radiographers_%20Policy%20and%20Practice%20Guidanc_1	Feb 2013		P		Guidance
	Hardy, M., Hutton, J. and Snaith, B., 2013. Is a radiographer led immediate reporting service for emergency department referrals a cost effective initiative?. Radiography, 19(1), pp.23-27.	https://doi.org/10.1016/j.radi.2012.11.002	Feb 2013			P	Economic Analysis
	The Society of Radiographers Scope of radiographic practice survey 2013 Society of Radiographers, London (2013)	https://www-sor-org.webpkgcache.com/doc/-/s/www.sor.org/getmedia/1a65fad8-f227-46c7-b996-47734d241684/The%20Scope%20of%20Practice%202013_3	Mar 2013			P	Workforce Report
	Henderson, D., Gray, W.K. and Booth, L., 2013. Assessment of a reporting radiographer-led discharge system for minor injuries: a prospective audit over 2 years. Emergency Medicine Journal, 30(4), pp.298-302.	http://dx.doi.org/10.1136/emermed-2011-200642	Mar 2013			P	Clinical Audit
	Health and Care Professions Council The standards of proficiency for radiographers	https://www.hcpc-uk.org/standards/standards-of-proficiency/radiographers/	May 2013	P			Guidance
	Leishman, L., 2013. Can skeletal image reporting be taught online: Perspectives of experienced reporting radiographers?. Radiography, 19(2), pp.1https://doi.org/10.1016/j.radi.2012.12.00304-112.	https://doi.org/10.1016/j.radi.2012.12.003	May 2013			P	Survey
	Snaith, B. and Hardy, M. (2013) The perceived impact of an emergency department immediate reporting service: an exploratory survey. Radiography, 19, 2, pp.92-96.	https://doi.org/10.1016/j.radi.2013.01.008	May 2013			P	Survey
	Radovanovic, H. and Armfield, N., 2005. Radiographer reporting in emergency departments–a literature review. Radiographer, 52(3), pp.32-35.	https://doi.org/10.1002/j.2051-3909.2005.tb00039.x	Oct 2013			P	Literature Review
	Snaith, B. and Hardy, M., 2014. Emergency department image interpretation accuracy: The influence of immediate reporting by radiology. International emergency nursing, 22(2), pp.63-68.	https://doi.org/10.1016/j.ienj.2013.04.004	Apr 2014			P	RCT
	Woznitza, N., 2014. Radiographer reporting. Journal of medical radiation sciences, 61(2), p.66.	https://doi.org/10.1002/jmrs.51	May 2014			P	Commentary
	Cox, W.A.S. and Price, R., 2014. What general practitioners require of diagnostic imaging departments: A case study. Radiography, 20(2), pp.131-136.	https://doi.org/10.1016/j.radi.2013.11.002	May 2014			P	Case Study
	Woznitza, N., Piper, K., Rowe, S. and West, C., 2014. Optimizing patient care in radiology through team-working: a case study from the United Kingdom. Radiography, 20(3), pp.258-263.	https://doi.org/10.1016/j.radi.2014.02.007	Aug 2014			P	Clinical Audit
	The Royal College of Radiologists. Radiology in the UK – the case for a new service model	https://www.rcr.ac.uk/sites/default/files/Radiology_networks_position_paper_published_sept2014_0.pdf	Sept 2014		P		Prof. Body Report
	The Royal College of Radiologists. Clinical Radiology UK Workforce Census Report 2012. London: The Royal College of Radiologists, 2014. BFCR(14)14	https://www.rcr.ac.uk/system/files/publication/field_publication_files/BFCR%2814%2914_CR_Census.pdf	Oct 2014		P		Workforce Report
	(NHS) England Five Year Forward View	https://www.england.nhs.uk/wp-content/uploads/2014/10/5yfv-web.pdf	Oct 2014	P			NHS Report
	Society and College of Radiographers (2014) Diagnostic radiography UK workforce report 2014. The Society and College of Radiographers.	https://www.sor.org/download-file/?f=cb314bae-e8ae-4a24-9151-cf6aeb1277ca&t=m	Nov 2014		P		Workforce Report
	The Royal College of Radiologists How the next Government can improve diagnosis and outcomes for patients RCR(15)2	https://www.rcr.ac.uk/sites/default/files/RCR(15)2_CR_govtbrief.pdf	Jan 2015		P		Statement
	Snaith, B., Hardy, M. and Lewis, E.F., 2015. Radiographer reporting in the UK: a longitudinal analysis. Radiography, 21(2), pp.119-123.	https://doi.org/10.1016/j.radi.2014.10.001	May 2015			P	Survey
	E. Barter. Radiographer-Led discharge. Imaging & Therapy Practice [Online] (2015), pp. 5-8	https://www.proquest.com/docview/1698044696	July 2015			P	Literature Review
	Independent Cancer Taskforce (2015) Achieving world-class cancer outcomes: a strategy for England 2015-2020. Independent Cancer Taskforce.	https://www.cancerresearchuk.org/sites/default/files/achieving_world-class_cancer_outcomes_-_a_strategy_for_england_2015-2020.pdf	July 2015	P			NHS Report
	The Royal College of Radiologists (2015) Clinical Radiology UK Workforce census 2014 report. Royal College of Radiologists.BFCR(15)3	https://www.rcr.ac.uk/system/files/publication/field_publication_files/bfcr153_census_20082015.pdf	July 2015		P		Workforce Report
	The Royal College of Radiologists. Standards for providing a seven-day acute care diagnostic radiology service. London: The Royal College of Radiologists, 2015. BFCR(15)14	https://www.rcr.ac.uk/system/files/publication/field_publication_files/bfcr1514_seven-day_acute.pdf	Dec 2015		P		Guidance
	Faculty of Clinical Radiology Diagnostic radiology – our patients are still waiting Royal College of Radiologists, London (2016)	www.rcr.ac.uk/sites/default/backlog_survey_feb_2016.pdf	Feb 2016		P		Statement
	Hardy, M., Johnson, L., Sharples, R., Boynes, S. and Irving, D., 2016. Does radiography advanced practice improve patient outcomes and health service quality? A systematic review. The British journal of radiology, 89(1062), p.20151066.	https://doi.org/10.1259/bjr.20151066	Apr 2016			P	Literature Review
	The Royal College of Radiologists. Standards for the reporting of imaging investigations by non-radiologist medically qualified practitioners	https://www.rcr.ac.uk/system/files/publication/field_publication_files/bfcr181_standards_for_interpretation_reporting.pdf	July 2016		P		Guidance
	Milner, R.C., Culpan, G. and Snaith, B., 2016. Radiographer reporting in the UK: is the current scope of practice limiting plain-film reporting capacity?. The British journal of radiology, 89(1065), p.20160228.	https://doi.org/10.1259/bjr.20160228	Aug 2016			P	Survey
	Nightingale, J., McNulty, J. (2016) ‘Advanced practice: maximising the potential of the modern radiographer workforce’, Health Management, 16(3), pp. 230-233.	http://shura.shu.ac.uk/22045/1/NightingaleAdvancedPracticeMaximiseing(VoR).pdf	Aug 2016			P	Commentary
	The Royal College of Radiologists (2016a) Clinical Radiology UK Workforce census 2015 report. Royal College of Radiologists BFCR(16)6	https://www.rcr.ac.uk/system/files/publication/field_publication_files/bfcr166_cr_census.pdf	Sept 2016		P		Workforce Report
	Independent Cancer Taskforce Achieving world-class cancer outcomes: a strategy for England 2015-2020	https://www.cancerresearchuk.org/sites/default/files/achieving_worldclass_cancer_outcomes_-_a_strategy_for_england_2015-2020.pdf	Oct 2016	P			NHS Report
	Snaith, B., Milner, R.C. and Harris, M.A., 2016. Beyond image interpretation: capturing the impact of radiographer advanced practice through activity diaries. Radiography, 22(4), pp.e233-e238.	https://doi.org/10.1016/j.radi.2016.07.005	Nov 2016			P	Observational Study
	The Royal College of Radiologists. Who shares wins: efficient, collaborative radiology solutions	https://www.rcr.ac.uk/sites/default/files/who_shares_wins_infographic.pdf	Nov 2016		P		Prof. Body Report
	Society and College of Radiographers (2016) Diagnostic Radiographers UK workforce report 2016. The Society and College of Radiographers.	https://www.sor.org/download-file/?f=49fb65a3-fa4a-4a74-bdad-d90945e19366&t=m	Nov 2016		P		Workforce Report
	Benchmarking NHS Radiology benchmarking 2016 National Report London NHS Benchmarking Network (2016)		Dec 2016	P			NHS Report
	NHS England Allied Health Professionals into Action	https://www.england.nhs.uk/wp-content/uploads/2017/01/ahp-action-transform-hlth.pdf	Jan 2017	P			NHS Report
	Milner, R.C. and Snaith, B., 2017. Are reporting radiographers fulfilling the role of advanced practitioner?. Radiography, 23(1), pp.48-54.	https://doi.org/10.1016/j.radi.2016.09.001	Feb 2017			P	Survey
	Lockwood, P., 2017. Exploring variation and trends in adherence to national occupational standards for reporting radiographers. Journal of Social Science & Allied Health Professions, 1(1), pp.20-27.	https://openresearch.lsbu.ac.uk/download/16544134255f2c319f7ac89f5a00eb2b77cbac69f70866a87a7041d55f8613a2/140141/paper%20as%20published.pdf	Mar 2017			P	Survey
	Benwell, M.J. and Fowler, P., 2017. The reporting radiographer's role: a contemporary insight. journal of Social Science & Allied Health Professions, 1(1), pp.6-11.	https://openresearch.lsbu.ac.uk/item/87026	Mar 2017			P	Survey
	British Institute of Radiology, The Society of Radiographers, InHeath (2017) Workforce innovation delivers “prompt, efficient, cost effective and safe clinical imaging services. The British Institute of Radiology	https://www.bir.org.uk/media/352283/workforce_innovation_a4.pdf	May 2017		P		Prof. Body Report
	Health Education England National review of radiology academies	https://www.hee.nhs.uk/sites/default/files/documents/Review%20of%20radiology%20academies%20-%20summary%20FINAL.pdf	May 2017	P			NHS Report
	SCOR Radiographer reporting: Statement from UK Council of the Society of Radiographers	https://www.sor.org/news/ezine/radiographer-reporting-statement-from-uk-counc-(2)	May 2017		P		Statement
	SCoR Diagnostic Radiography: A Survey of the Scope of Radiographic Practice 2015	https://www-sor-org.webpkgcache.com/doc/-/s/www.sor.org/getmedia/f672e0df-8bfb-457f-b8e9-2709674519d5/2017-05-17_diagnostic_scope_of_practice_2015_-_final_2.pdf	May 2017		P		Workforce Report
	Royal College of Radiologists (2017) Clinical Radiology UK Workforce census 2016 report. Royal College of Radiologists. BFCR(17)6	https://www.rcr.ac.uk/system/files/publication/field_publication_files/cr_workforce_census_2016_report_0.pdf	Oct 2017		P		Workforce Report
	NHS England Cancer Workforce plan - phase 1: delivering the cancer strategy to 2021 (2017), pp. 1-53	https://www.hee.nhs.uk/sites/default/files/documents/Cancer%20Workforce%20Plan%20phase%201%20-%20Delivering%20the%20cancer%20strategy%20to%202021.pdf	Dec 2017	P			NHS Report
	NHS Benchmarking. Projects. Radiology 2017. NHS Benchmarking.	https://www.radiograf.no/files/archive/radiograf/pdf/H%C3%B8ringssvar/NHSBN_Radiology_National_Report_2017_-_FINAL.pdf	Dec 2017	P			NHS Report
	Thom, S.E., 2018. Does advanced practice in radiography benefit the healthcare system? A literature review. Radiography, 24(1), pp.84-89.	https://doi.org/10.1016/j.radi.2017.08.002	Feb 2018			P	Literature Review
	Royal College of Radiologists, 2018. Standards for interpretation and reporting of imaging investigations. BFCR(18)1	https://www.rcr.ac.uk/system/files/publication/field_publication_files/bfcr181_standards_for_interpretation_reporting.pdf	Mar 2018		P		Guidance
	NHS Improvement and NHS England (2018) Allied health professions supporting patient flow: a quick guide. NHS England. Available	https://allcatsrgrey.org.uk/wp/download/governance/clinical_governance_2/AHPs_supporting_patient_flow_FINAL_.pdf	Apr 2018	P			NHS Report
	Care Quality Commission (2018) Radiology review. A national review of radiology reporting within the NHS England. The Care Quality Commission	https://www.cqc.org.uk/sites/default/files/20180718-radiology-reporting-review-report-final-for-web.pdf	July 2018	P			NHS Report
	Harcus, J. and Snaith, B., 2018. The Clinical Academy for Radiographer Reporting (CARR): A New Model for Training Advanced Clinical Practitioners. Journal of Medical Imaging and Radiation Sciences, 49(3), p.S12.	https://doi.org/10.1016/j.jmir.2018.06.040	Sept 2018			P	Case Study
	Royal College of Radiologists (2018a) Clinical Radiology UK Workforce census 2017 report.Royal College of Radiologists.	https://www.rcr.ac.uk/publication/clinical-radiologyuk-workforce-census-2017-report	Sept 2018		P		Workforce Report
	Society and College of Radiographers (2018) Diagnostic Radiographers UK workforce report 2017. The Society and College of Radiographers.	https://www.sor.org/download-file/?f=f162bbcf-e734-469c-a9a2-99c725c72455&t=m	Oct 2018		P		Workforce Report
	NHS England NHS long term plan 1.2	https://www.longtermplan.nhs.uk/wp-content/uploads/2019/08/nhs-long-term-plan-version-1.2.pdf	Jan 2019	P			NHS Report
	Royal College of Radiologists. (2019) Clinical Radiology UK Workforce census 2018 report.Royal College of Radiologists	https://www.rcr.ac.uk/publication/clinical-radiologyuk-workforce-census-report-2018	Apr 2019		P		Workforce Report
	Culpan, G., Culpan, A.M., Docherty, P. and Denton, E., 2019. Radiographer reporting: a literature review to support cancer workforce planning in England. Radiography, 25(2), pp.155-163.	https://doi.org/10.1016/j.radi.2019.02.010	May 2019			P	Literature Review
	Society and College of Radiographers (2019) Diagnostic Radiographers workforce UK census 2018. The Society and College of Radiographers.	https://www.sor.org/getmedia/436353ec-38ca-49c6-907dd7a1ca18393a/diagnostic_workforce_census_2019.pdf	May 2019		P		Workforce Report
	The Royal College of Radiologists CQC radiology review: where are we now? The Royal College of Radiologists, London (2019)	https://www.sor.org/getmedia/0ce575a5-a886-4194-a14d-e8221b702275/rcr-cqc-radiology-review-where-are-we-now_3.pdf	May 2019		P		Prof. Body Report
	The Society of Radiographers. More reporting radiographers needed to reduce delays Primary tabs	https://www.sor.org/news/ezine/more-reporting-radiographers-needed-to-reduce-dela	Jun 2019		P		Statement
	NHS England (2019a) Interim NHS People Plan. NHS England.	https://www.longtermplan.nhs.uk/wp-content/uploads/2019/05/Interim-NHS-People-Plan_June2019.pdf	Jun 2019	P			NHS Report
	NHS England. Cancer Programme: Faster Diagnosis Framework	https://www.england.nhs.uk/wp-content/uploads/2019/07/B1332-NHS-Cancer-Programme-Faster-Diagnosis-Framework-v5.pdf	July 2019	P			NHS Report
	Stevens, B.J., 2019. A survey assessment of reporting radiographers' scope of practice in the West Midlands region of the United Kingdom. Radiography, 25(3), pp.214-219.	https://doi.org/10.1016/j.radi.2019.01.006	Aug 2019			P	Survey
	Cuthbertson, L.M., 2019. The journey to advanced practice and skeletal trauma reporting; an Interpretative Phenomenological Analysis of preparation for the role. Radiography, 25, pp.S40-S47.	https://doi.org/10.1016/j.radi.2019.02.013	Oct 2019			P	Phenomenological
	Harcus, J.W. and Snaith, B., 2019. Expanding training capacity for radiographer reporting using simulation: evaluation of a pilot academy project. Radiography, 25(4), pp.288-293.	https://doi.org/10.1016/j.radi.2019.05.010	Nov 2019			P	Case Study
	NHS Improvement Transforming imaging services in England. A National strategy for imaging networks	https://webarchive.nationalarchives.gov.uk/20210401201200/https:/improvement.nhs.uk/documents/6119/Transforming_imaging_services.pdf	Nov 2019	P			NHS Report

## Sheet: 2020s
				Macro	Government/NHS/CQC national level
				Meso	organisations, RCR, SCoR, BIR
	2020-2023			Micro	Individual sites, cases studies, articles,
Mendelely	Author (s)	DOI	Month/Year	Macro	Meso	Micro	Method	Findings	Critique Score
	Cuthbertson, L.M., 2020. Skeletal trauma reporting; perceptions and experiences of radiographer practitioners exposed to the reporting role. Radiography, 26(1), pp.35-41.	https://doi.org/10.1016/j.radi.2019.06.010	Feb 2020			P	Phenomenological
	Royal College of Radiologists Clinical radiology UK workforce census 2019 report The Royal College of Radiologists (2020)	https://www.rcr.ac.uk/system/files/publication/field_publication_files/clinical-radiology-uk-workforce-census-2019-report.pdf	Apr 2020		P		Workforce Report
	The Society of Radiographers. Designing a radiographer reporting service to cope with pressures of Covid-19	https://www.sor.org/news/reporting/designing-a-radiographer-reporting-service-to-cope	May 2020		P		Statement
	The Society and College of Radiographers. Diagnostic radiography UK workforce report 2019 The Society of Radiographers, London (2020)	https://www.sor.org/download-file/?f=365ef68a-d681-43bb-9e7e-46ca29a88df2&t=m	May 2020		P		Workforce Report
Y	Price, R.C., Paterson, A.M. (2020) The Society of Radiographers 1920 to 2020. Radiography, 26(3), pp.185-188.	https://doi.org/10.1016/j.radi.2020.06.014	Aug 2020			P	Commentary
	Woznitza, N., Steele, R., Groombridge, H., Compton, E., Gower, S., Hussain, A., Norman, H., O'Brien, A. and Robertson, K., 2021. Clinical reporting of radiographs by radiographers: policy and practice guidance for regional imaging networks. Radiography, 27(2), pp.645-649.	https://doi.org/10.1016/j.radi.2020.08.004	Aug 2020			P	Commentary
	M. Richards Diagnostics: recovery and renewal. Independent Review of Diagnostic Services for NHS England	https://www.england.nhs.uk/wp-content/uploads/2020/10/BM2025Pu-item-5-diagnostics-recovery-and-renewal.pdf	Oct 2020	P			NHS Report
	Royal National Orthopaedic Hospital NHS Trust, NHS England, NHS Improvement. (2020)Getting it right first time: Radiology, GIRFT Programme National Speciality Report. GIRFT NHS Publishing.	https://www.gettingitrightfirsttime.co.uk/wp-content/uploads/2020/11/GIRFT-radiology-report.pdf	Nov 2020	P			NHS Report
	Milner, R.C. and Barlow, N., 2021. General Practitioner satisfaction with a radiographer-led general radiography reporting service at a district general hospital in the UK. Radiography, 27(1), pp.81-89.	https://doi.org/10.1016/j.radi.2020.06.011	Feb 2021			P	Survey
	The Society of Radiographers. Diagnostic radiography UK workforce report 2020 The Society of Radiographers, London (2021)	https://www.sor.org/download-file?f=c83fbeca-5d8a-4bdc-98a7-526e49da08bb&t=m	Apr 2021		P		Workforce Report
	The Society of Radiographers. Radiographer reporting grows as NHS struggles with radiology staff shortages	https://www.sor.org/news/government-nhs/radiographer-reporting-grows-as-nhs-struggles-with	Apr 2021		P		Statement
	The Royal College of Radiologists, The Society of Radiographers, Institute of Physics & Engineering in Medicine. Diagnostic Imaging Network Implementation Guide	https://www.england.nhs.uk/wp-content/uploads/2021/04/B0030-Implementation-guide.pdf	Apr 2021				Prof. Body Report
	The Royal College of Radiologists Clinical radiology – UK workforce census 2020 report The Royal College of Radiologists, London	https://www.rcr.ac.uk/system/files/publication/field_publication_files/clinical-radiology-uk-workforce-census-2020-report.pdf	Apr 2021		P		Workforce Report
	Society of Radiographers Survey of Trainee Consultant and Consultant Radiographers 2020	https://www.sor.org/download-file/?f=865919be-e136-4c21-b062-7cc6a6a4dd64&t=m	June 2021		P		Workforce Report
	Parliamentary and Health Service Ombudsman. Unlocking Solutions in Imaging: Working together to learn from failings in the NHS.	https://www.ombudsman.org.uk/sites/default/files/Unlocking_Solutions_in_Imaging_working_together_to_learn_from_failings_in_the_NHS%20-%20EMBARGO.pdf	July 2021	P			Parliamentary Report
	Akpan, E., Kitundu, J. and Ekpo, E., 2021. Public health radiography: A scoping review of benefits, and growth opportunities for radiographers. Journal of Medical Imaging and Radiation Sciences, 52(4), pp.615-625.	https://doi.org/10.1016/j.jmir.2021.08.006	Sept 2021			P	Literature Review
	Government Select Committee on Health - Written Evidence submitted by the Royal College of Radiologists (RTR0133)	https://committees.parliament.uk/writtenevidence/43057/pdf/	Jan 2022	P			Parliamentary Report
	Cain, G., Pittock, L.J., Piper, K., Venumbaka, M.R. and Bodoceanu, M., 2022. Agreement in the reporting of General Practitioner requested musculoskeletal radiographs: Reporting radiographers and consultant radiologists compared with an index radiologist. Radiography, 28(2), pp.288-295.	https://doi.org/10.1016/j.radi.2021.12.004	Jan 2022			P	Observational Study
	Wood, K., 2021. How is the reporting radiographer role portrayed in published studies? A scoping review. Radiography.	https://doi.org/10.1016/j.radi.2021.07.027	Feb 2022			P	Literature Review
	NHS England. Diagnostic imaging network workforce guidance	https://www.england.nhs.uk/wp-content/uploads/2022/04/B0418_Diagnostic-imaging-network-workforce-guidance_April-2022.pdf	Apr 2022	P			NHS Report
	The Royal College of Radiologists Clinical radiology – UK workforce census 2021 report The Royal College of Radiologists, London	https://www.rcr.ac.uk/sites/default/files/clinical_radiology_census_report_2021.pdf	2022-05-01		P		Workforce Report
	Royal College of Radiology, College of Radiographers, British Society of Skeletal Radiologists. Standards for the education and training of reporting practitioners in musculoskeletal plain radiographs	https://www.rcr.ac.uk/system/files/publication/field_publication_files/standards_for_the_education_and_training_of_reporting_practitioners_in_msk_plain_radiographs_-_printed3.pdf	May 2022		P		Guidance
	Murphy, L., Nightingale, J. and Calder, P., 2022. Difficulties associated with access to training and clinical support for Reporting Radiographers–A narrative evidence synthesis. Radiography, 28(4), pp.1071-1079.	https://doi.org/10.1016/j.radi.2022.08.005	Aug 2022			P	Literature Review
	The College of Radiographers. Diagnostic Radiography Workforce Uk Census 2021 Report	https://www.sor.org/download-file/?f=9dbc9e49-4b03-4e6c-83cf-bade28aef1bb&t=a	Aug 2022			P	Workforce Report
	The Kings Fund. Why do diagnostics matter? Maximising the potential of diagnostics services	https://www.kingsfund.org.uk/sites/default/files/2022-10/Why%20do%20diagnostics%20matter%20online%20version_0.pdf	Oct 2022		P		Report
	The Royal College of Radiologists The Society of Radiographers.RCR/SoR position statement on access to imaging reports	https://www.rcr.ac.uk/posts/rcrsor-position-statement-access-imaging-reports	Oct 2022		P		Statement
	Academy of Medical Royal Colleges. Recommendations on alerts and notification of imaging reports	https://www.rcr.ac.uk/system/files/publication/field_publication_files/alerts_notification_imaging_reports_recommendations_1022_0.pdf	Oct 2022		P		Guidance

## Sheet: Accuracy stuff
mendeley	Reference	DOI	Year
	Fryback, D.G. and Thornbury, J.R., 1991. The efficacy of diagnostic imaging. Medical decision making, 11(2), pp.88-94.	https://doi.org/10.1177/0272989X9101100203	1991
y	Robinson, P.J., Culpan, G. and Wiggins, M., 1999. Interpretation of selected accident and emergency radiographic examinations by radiographers: a review of 11000 cases. The British journal of radiology, 72(858), pp.546-551.	https://doi.org/10.1259/bjr.72.858.10560335	June 1999
	Carter, S. and Manning, D., 1999. Performance monitoring during postgraduate radiography training in reporting—a case study. Radiography, 5(2), pp.71-78.	https://doi.org/10.1016/S1078-8174(99)90034-2	1999
	Brealey, S., 2001. Quality assurance in radiographic reporting: a proposed framework. Radiography, 7(4), pp.263-270.	https://doi.org/10.1053/radi.2001.0342	2001
	Brealey, S., 2001. Measuring the effects of image interpretation: an evaluative framework. Clinical radiology, 56(5), pp.341-347.	https://doi.org/10.1053/crad.2001.0678	2001
	Brealey, S., Scally, A.J. and Thomas, N.B., 2002. Presence of bias in radiographer plain film reading performance studies. Radiography, 8(4), pp.203-210.	https://doi.org/10.1053/radi.2002.0386	2002
	Brealey, S., King, D.G., Crowe, M.T.I., Crawshaw, I., Ford, L., Warnock, N.G., Mannion, R.A.J. and Ethell, S., 2003. Accident and emergency and general practitioner plain radiograph reporting by radiographers and radiologists: a quasi-randomized controlled trial. The British Journal of Radiology, 76(901), pp.57-61.	https://doi.org/10.1259/bjr/68918327	2003
	Brealey, S.D., King, D.G., Hahn, S., Crowe, M., Williams, P., Rutter, P. and Crane, S., 2005. Radiographers and radiologists reporting plain radiograph requests from accident and emergency and general practice. Clinical radiology, 60(6), pp.710-717.	https://doi.org/10.1016/j.crad.2004.11.013	2005
	Brealey, S., Scally, A., Hahn, S., Thomas, N., Godfrey, C. and Coomarasamy, A., 2005. Accuracy of radiographer plain radiograph reporting in clinical practice: a meta-analysis. Clinical radiology, 60(2), pp.232-241.	https://doi.org/10.1016/j.crad.2004.07.012	2005
	Piper, K.J., Paterson, A.M. and Godfrey, R.C., 2005. Accuracy of radiographers' reports in the interpretation of radiographic examinations of the skeletal system: a review of 6796 cases. Radiography, 11(1), pp.27-34.	https://doi.org/10.1016/j.radi.2004.05.004	2005
	Blakeley, C., Hogg, P. and Heywood, J., 2008. Effectiveness of UK radiographer image reading. Radiologic technology, 79(3), pp.221-226.		2008
	Coleman, L. and Piper, K., 2009. Radiographic interpretation of the appendicular skeleton: A comparison between casualty officers, nurse practitioners and radiographers. Radiography, 15(3), pp.196-202.	https://doi.org/10.1016/j.radi.2007.12.001	2009
	Brealey, S., Hewitt, C., Scally, A., Hahn, S., Godfrey, C. and Thomas, N., 2009. Bivariate meta-analysis of sensitivity and specificity of radiographers' plain radiograph reporting in clinical practice. The British Journal of Radiology, 82(979), pp.600-604.	https://doi.org/10.1259/bjr/11749530	2009
	Brady, A.P., Bello, J.A., Derchi, L.E., Fuchsjäger, M., Goergen, S., Krestin, G.P., Lee, E.J., Levin, D.C., Pressacco, J., Rao, V.M. and Slavotinek, J., 2021. Radiology in the era of value-based healthcare: a multi-society expert statement from the ACR, CAR, ESR, IS3R, RANZCR, and RSNA. Canadian Association of Radiologists Journal, 72(2), pp.208-214.	https://doi.org/10.1177/0846537120982567	2021
